# Supplementary material for: Impact of the Incorporation of Nano-Sized Cellulose Formate on the End Quality of Polylactic Acid Composite Film
Source: Nanomaterials (Basel). 2021 Dec 21;12(1):1. doi: 10.3390/nano12010001 (PMC8746450; doi:10.3390/nano12010001)
Supplement: Supplementary file 1 [file nanomaterials-12-00001-s001.zip]

Archive with 1 entries (1 files):
- nanomaterials-1519434-supplementary.pdf
